# Supplementary material for: TDP-43 proteinopathy in ALS is triggered by loss of ASRGL1 and associated with HML-2 expression
Source: Nat Commun. 2024 May 16;15:4163. doi: 10.1038/s41467-024-48488-7 (PMC11099023; doi:10.1038/s41467-024-48488-7)
Supplement: Supplementary file 7 — Source Data [file 41467_2024_48488_MOESM7_ESM.xlsx]

## Sheet: Fig. 1b
Mean ASRGL1 + cells in DAB stained human brains
NC	MS	AD	ALS
38.2924	30.3625	24.8848	10.7619
28.2937	33.2281	22.0199	14.8257
31.202	37.8839	27.3867	22.2708
35.5764	42.0723	22.3086	8.34063

## Sheet: Fig. 1c
Mean ASRGL1 + cells in DAB stained human ALS brains
BA6	BA17
10.76	22.99
22.27	19.11
8.34	22.73
14.83	10.38

## Sheet: Fig. 1d
	ASRGL1+ cells	cytoTDP-43 + cells
BA6	10.76	18.37
BA6	22.27	11.35
BA6	8.34	16.2
BA6	14.83	14.52
BA17	22.99	2.82
BA17	19.11	5.43
BA17	10.38	18.23
BA17	22.99	9.11

## Sheet: Fig. 1g
ASRGL1 ratio in brain samples
Controls	ALS
3.4055	2.04006
3.05794	2.27434
2.27323	1.02617
2.70376	1.0227
3.7505	1.41901
2.94353	1.08836
2.83516	0.689668
0.977779	1.29431
2.26769	2.37092
5.83674	1.36694
1.25972	1.44809
1.32902	1.29015
0.409993	0.956614
4.97182	0.63714
2.56147	1.88718
7.58263	1.40846
6.13525	2.57631
2.45745	1.64415
2.52957	1.89056
2.52683	1.29612

## Sheet: Fig. 1h
Fold change ASRGL1 RNA in brains
Controls	ALS
3.45	0.79
0.08	4.08
1.62	0.31
1.06	0.11
2.96	0.04
21.83	0.71
31.8	0.04
12.38	7.95
12.12	0.03
0.01	0.03
0.73	0.56
0.41	0.07
7.68	1.53
1.03	0.02
0.22	0.29
0.24	0.01
0.01
1.74
0.53

## Sheet: Fig. 1i
Fold change ASRGL1 RNA in motor neurons
Controls	ALS
1.86	0.8
0.71	0.79
2.25	0.42
0.92	0.45
1.19	0.56
0.74	0.81
1.25	0.66

## Sheet: Fig. 2b
ASRGL1 + neurons (% of total neurons)
Controls			ALS
70.54	10.9	4	13.74	3.4	3
97.47	1.02	3	22	5.49	3
100	0	3	0	0	3

## Sheet: Fig. 2c
CytoTDP43 + neurons (% of total neurons)
Controls			ALS
Mean	SD	n	Mean	SD	n
0	0	4	98.85	1.99	3
0	0	3	99.37	1.09	3
0	0	3	79.5	10.6	3

## Sheet: Fig. 2d
ASRGL1 + glial cells (% of total glial cells)
Controls			ALS
31.65	10.46	4	3.81	1.76	3
62.5	9.63	3	17.93	4.71	3
38.39	3.82	3	0	0	3

## Sheet: Fig. 2e
CytoTDP43 + glial cells (% of total glial cells)
Controls			ALS
Mean	SD	n	Mean	SD	n
12.5	17.6777	4	99	0	3
5.72	4.87	3	100	0	3
3.37	3.15261	3	98	0	3

[truncated: 47 more sheets: Fig. 3f, Fig. 3g, Fig. 3i, Fig. 4b, Fig. 4d, Fig. 4f, Fig. 4h, Fig. 4j, Fig. 4k, Fig. 4m, Fig. 4o, Fig. 5b, Fig. 5d, Fig. 5f, Fig. 6a, Fig. 6b, Fig. 6c, Fig. 6d, Fig. 7c, Fig. 7d …]
